# Supplementary material for: Variations and gradients between methane seep and off-seep microbial communities in a submarine canyon system in the Northeast Pacific
Source: PeerJ. 2023 Mar 28;11:e15119. doi: 10.7717/peerj.15119 (PMC10064993; doi:10.7717/peerj.15119)
Supplement: Supplemental Information 1 — Code was run on QIIME2 version 2021.2, via command-line on a virtual machine running Linux. The VirtualBox build for this machine was provided by the QIIME2 creators. QIIME2 was used to process and analyze the 16S rRNA gene data, and PICRUSt2 was used for predictive gene function and profiling based on the QIIME2 processing. [file peerj-11-15119-s001.txt]

###Supplemental Data 1: Pipelines for QIIME2, PICRUSt2, and generation of the SILVA 16S rRNA gene taxonomy database
#QIIME2 is run on a Linux-based virtual machine on the command line

##Main QIIME2 pipeline

##import using manifest
qiime tools import \
  --type 'SampleData[SequencesWithQuality]' \
  --input-path manifest.tsv \
  --output-path demux-single-end.qza \
  --input-format SingleEndFastqManifestPhred33V2
#summarize
qiime demux summarize \
--i-data demux-single-end.qza \
--o-visualization demux.qzv

##dada2 cleanup
qiime dada2 denoise-single \
--i-demultiplexed-seqs demux-single-end.qza \
--p-n-threads 16 \
--p-trim-left 13 \
--p-trunc-len 181 \
--o-representative-sequences unfiltered-rep-seqs.qza \
--o-table unfiltered-table.qza \
--o-denoising-stats unfilter-denoise-stats.qza
#tabulate results of dada2
qiime metadata tabulate \
--m-input-file unfilter-denoise-stats.qza \
--o-visualization unfilter-denoise-stats.qzv

##filter low-depth seqs
qiime feature-table filter-samples \
--i-table unfiltered-table.qza \
--p-min-frequency 1500 \
--o-filtered-table filtered-table.qza

qiime feature-table filter-seqs \
--i-data unfiltered-rep-seqs.qza \
--i-table filtered-table.qza \
--o-filtered-data filtered-rep-seqs.qza
#summarize results
qiime feature-table summarize \
--i-table filtered-table.qza \
--m-sample-metadata-file metadata.tsv \
--o-visualization filtered-table.qzv
qiime feature-table tabulate-seqs \
--i-data filtered-rep-seqs.qza \
--o-visualization filtered-rep-seqs.qzv


##creation of SILVA database
#Downloaded Silva release 138.1 - fasta files of database and taxonomy file
#138.1-SSURef-trunc.fasta - seqs
#pre-aligned and truncated version (unaligned regions cut out)

#importing SILVA sequences
qiime tools import \
--type 'FeatureData[AlignedSequence]' \
--input-path SILVA138.fasta \
--input-format AlignedRNAFASTAFormat \
--output-path silva_138.qza
#importing Silva taxonomy
qiime tools import \
--type 'FeatureTable[Taxonomy]' \
--input-format HeaderlessTSVTaxonomyFormat \
--input-path tax_silva_138.txt \
--output-path silva-138-taxonomy.qza

#trimmed the database reads by 515F/806R primers
qiime feature-classifier extract-reads \
--i-sequences silva_138.qza \
--p-f-primer GTGCCAGCMGCCGCGGTAA \
--p-r-primer GGACTACHVGGGTWTCTAAT \
--p-trunc-len 120 \
--p-min-length 100 \
--p-max-length 400 \
--o-reads silva-138-ref-seqs.qza

#then trained the Qiime classifier on this database
qiime feature-classifier fit-classifier-naive-bayes \
--i-reference-reads silva-138-ref-seqs.qza \
--i-reference-taxonomy silva-138-taxonomy.qza \
--o-classifier silva-classifier-qza


##QIIME2 taxonomy classification
qiime feature-classifier classify-sklearn \
--i-classifier silva-classifier.qza \
--i-reads filtered-rep-seqs.qza \
--o-classification taxonomy.qza
#view results
qiime metadata tabulate \
--m-input-file taxonomy.qza \
--o-visualization taxonomy.qzv

##taxa barplots
qiime taxa barplot \
--i-table filtered-table.qza \
--i-taxonomy taxonomy.qza \
--m-metadata-file metadata.tsv \
--o-visualization taxa-bar-plots.qzv


##PICRUSt2 pipeline
qiime picrust2 full-pipeline \
--i-table filtered-table.qza \
--i-seq filtered-rep-seqs.qza \
--output-dir picrust2_out \
--p-threads 1 \
--p-hsp-method mp \
--p-max-nsti 2 \
--verbose

#export
qiime tools export \
--input-path ko_metagenome.qza \
--output-path ko_metagenome
#convert BIOM to TSV
biom convert -i feature-table.biom -o feature-table.tsv --to-tsv
