# Supplementary material for: Variations and gradients between methane seep and off-seep microbial communities in a submarine canyon system in the Northeast Pacific
Source: PeerJ. 2023 Mar 28;11:e15119. doi: 10.7717/peerj.15119 (PMC10064993; doi:10.7717/peerj.15119)
Supplement: Supplemental Information 6 [file peerj-11-15119-s006.tsv]

name	site	seep_dist	core	depth	methane_uM	sulfate_ppm	sulfate_uM	sulfide_uM
EM_150m	Emyn_Muil	150m	78-79	0	6.406818
EM_150m	Emyn_Muil	150m	78-79	1
EM_150m	Emyn_Muil	150m	78-79	2
EM_150m	Emyn_Muil	150m	78-79	3	22.42122
EM_150m	Emyn_Muil	150m	78-79	4
EM_150m	Emyn_Muil	150m	78-79	5
EM_150m	Emyn_Muil	150m	78-79	6	14.15345
EM_150m	Emyn_Muil	150m	78-79	7
EM_150m	Emyn_Muil	150m	78-79	8
EM_150m	Emyn_Muil	150m	78-79	9
EM_50m	Emyn_Muil	50m	81-82	0	23.57794	2617.6949	0.027250624	0
EM_50m	Emyn_Muil	50m	81-82	1		2802.676333	0.02917631	0
EM_50m	Emyn_Muil	50m	81-82	2
EM_50m	Emyn_Muil	50m	81-82	3	30.11328	2834.718867	0.029509878	0
EM_50m	Emyn_Muil	50m	81-82	4
EM_50m	Emyn_Muil	50m	81-82	5		2865.952133	0.029835021	0
EM_50m	Emyn_Muil	50m	81-82	6	35.71902
EM_50m	Emyn_Muil	50m	81-82	7		2826.243967	0.029421653	0
EM_50m	Emyn_Muil	50m	81-82	8
EM_50m	Emyn_Muil	50m	81-82	9		2848.652467	0.029654929
EM_5m	Emyn_Muil	5m	84-85	0	23.84555	2614.640333	0.027218825	0
EM_5m	Emyn_Muil	5m	84-85	1		2818.1834	0.029337741	0
EM_5m	Emyn_Muil	5m	84-85	2
EM_5m	Emyn_Muil	5m	84-85	3	45.19349	2822.8972	0.029386812	0
EM_5m	Emyn_Muil	5m	84-85	4
EM_5m	Emyn_Muil	5m	84-85	5		2756.708667	0.028697779
EM_5m	Emyn_Muil	5m	84-85	6	29.75411
EM_5m	Emyn_Muil	5m	84-85	7		2802.828333	0.029177892
EM_5m	Emyn_Muil	5m	84-85	8
EM_5m	Emyn_Muil	5m	84-85	9
EM_worms	Emyn_Muil	worms	86-87	0	93.40679	2858.373333	0.029756125	104.2139843
EM_worms	Emyn_Muil	worms	86-87	1		2628.603	0.027364179	204.8113321
EM_worms	Emyn_Muil	worms	86-87	2
EM_worms	Emyn_Muil	worms	86-87	3	340.7304	2376.2	0.024736623	827.4116022
EM_worms	Emyn_Muil	worms	86-87	4
EM_worms	Emyn_Muil	worms	86-87	5		1488.448667	0.015494989	1507.200202
EM_worms	Emyn_Muil	worms	86-87	6	894.3277
EM_worms	Emyn_Muil	worms	86-87	7
EM_worms	Emyn_Muil	worms	86-87	8
EM_worms	Emyn_Muil	worms	86-87	9
EM_mat	Emyn_Muil	mat	64-65	0	1828.072	2742.678333	0.028551721	172.7154696
EM_mat	Emyn_Muil	mat	64-65	1		2228.858	0.023202769	1611.021179
EM_mat	Emyn_Muil	mat	64-65	2
EM_mat	Emyn_Muil	mat	64-65	3	1582.651	1467.292767	0.015274753	2726.024752
EM_mat	Emyn_Muil	mat	64-65	4
EM_mat	Emyn_Muil	mat	64-65	5		1211.063667	0.012607367	3359.293024
EM_mat	Emyn_Muil	mat	64-65	6	1671.977
EM_mat	Emyn_Muil	mat	64-65	7		501.9173333	0.00522504	6197.578874
EM_mat	Emyn_Muil	mat	64-65	8
EM_mat	Emyn_Muil	mat	64-65	9		213.7603333	0.002225279
Dag_150m	Dagorlad	150m	106-107	0	7.901566	2637.446333	0.027456239	0
Dag_150m	Dagorlad	150m	106-107	1		2815.282	0.029307537	0
Dag_150m	Dagorlad	150m	106-107	2
Dag_150m	Dagorlad	150m	106-107	3	3.00006	2737.814333	0.028501086	0
Dag_150m	Dagorlad	150m	106-107	4
Dag_150m	Dagorlad	150m	106-107	5		2783.308333	0.028974686	0
Dag_150m	Dagorlad	150m	106-107	6	22.3596
Dag_150m	Dagorlad	150m	106-107	7		2944.782	0.030655653
Dag_150m	Dagorlad	150m	106-107	8
Dag_150m	Dagorlad	150m	106-107	9
Dag_50m	Dagorlad	50m	110-111-112	0	11.22558	2757.971	0.02871092	0
Dag_50m	Dagorlad	50m	110-111-112	1		2988.147	0.031107089	0
Dag_50m	Dagorlad	50m	110-111-112	2
Dag_50m	Dagorlad	50m	110-111-112	3	16.38061	2891.8	0.030104102	0
Dag_50m	Dagorlad	50m	110-111-112	4
Dag_50m	Dagorlad	50m	110-111-112	5		2923.971333	0.03043901
Dag_50m	Dagorlad	50m	110-111-112	6	25.35262
Dag_50m	Dagorlad	50m	110-111-112	7		2892.271333	0.030109008
Dag_50m	Dagorlad	50m	110-111-112	8
Dag_50m	Dagorlad	50m	110-111-112	9
Dag_5m	Dagorlad	5m	114-115-116	0	16.26089	2922.587	0.030424599	0
Dag_5m	Dagorlad	5m	114-115-116	1		2996.465	0.031193681	0
Dag_5m	Dagorlad	5m	114-115-116	2
Dag_5m	Dagorlad	5m	114-115-116	3	7.924454	2927.675	0.030477566	0
Dag_5m	Dagorlad	5m	114-115-116	4
Dag_5m	Dagorlad	5m	114-115-116	5		2938.099667	0.030586089	0
Dag_5m	Dagorlad	5m	114-115-116	6	21.68353
Dag_5m	Dagorlad	5m	114-115-116	7		2885.982333	0.030043539	0
Dag_5m	Dagorlad	5m	114-115-116	8
Dag_5m	Dagorlad	5m	114-115-116	9
Dag_clams	Dagorlad	clams	117-119	0	15.31721	2760.072667	0.028732799	0
Dag_clams	Dagorlad	clams	117-119	1		2992.215333	0.031149441	0
Dag_clams	Dagorlad	clams	117-119	2
Dag_clams	Dagorlad	clams	117-119	3	11.16219	2830.064667	0.029461427	0
Dag_clams	Dagorlad	clams	117-119	4
Dag_clams	Dagorlad	clams	117-119	5		2802.242	0.029171788	195.540539
Dag_clams	Dagorlad	clams	117-119	6	68.43622
Dag_clams	Dagorlad	clams	117-119	7		2734.665667	0.028468308
Dag_clams	Dagorlad	clams	117-119	8
Dag_clams	Dagorlad	clams	117-119	9
Dag_mat	Dagorlad	mat	122-123-124	0	10128.7	2810.333667	0.029256024	493.1574586
Dag_mat	Dagorlad	mat	122-123-124	1		1347.271	0.014025307	3245.073404
Dag_mat	Dagorlad	mat	122-123-124	2
Dag_mat	Dagorlad	mat	122-123-124	3	12473.78	233.6676667	0.002432518	4503.451977
Dag_mat	Dagorlad	mat	122-123-124	4
Dag_mat	Dagorlad	mat	122-123-124	5		101.572	0.001057381	5991.668993
Dag_mat	Dagorlad	mat	122-123-124	6	13274.68
Dag_mat	Dagorlad	mat	122-123-124	7		45.105	0.00046955	6951.690386
Dag_mat	Dagorlad	mat	122-123-124	8
Dag_mat	Dagorlad	mat	122-123-124	9
